# Supplementary material for: pLM-BLAST: distant homology detection based on direct comparison of sequence representations from protein language models
Source: Bioinformatics. 2023 Sep 19;39(10):btad579. doi: 10.1093/bioinformatics/btad579 (PMC10576641; doi:10.1093/bioinformatics/btad579)
Supplement: btad579_Supplementary_Data [file btad579_supplementary_data.zip]

Archive with 4 entries (4 files):
- Supplementary_File_2.xlsx
- Supplementary_File_3.xlsx
- Supplementary_Figure_1.png
- Supplementary_File_1.fasta
