# Supplementary material for: pLM-BLAST: distant homology detection based on direct comparison of sequence representations from protein language models
Source: Bioinformatics. 2023 Sep 19;39(10):btad579. doi: 10.1093/bioinformatics/btad579 (PMC10576641; doi:10.1093/bioinformatics/btad579)
Supplement: btad579_Supplementary_Data [file btad579_supplementary_data.zip › Supplementary_File_1.fasta]

>1BSV_1|Chain A|PROTEIN (GDP-FUCOSE SYNTHETASE)|Escherichia coli (83333)
MSKQRVFIAGHRGMVGSAIRRQLEQRGDVELVLRTRDELNLLDSRAVHDFFASERIDQVYLAAAKVGGIVANNTYPADFIYQNMMIESNIIHAAHQNDVNKLLFLGSSCIYPKLAKQPMAESELLQGTLEPTNEPYAIAKIAGIKLCESYNRQYGRDYRSVMPTNLYGPHDNFHPSNSHVIPALLRRFHEATAQNAPDVVVWGSGTPMREFLHVDDMAAASIHVMELAHEVWLENTQPMLSHINVGTGVDCTIRELAQTIAKVVGYKGRVVFDASKPDGTPRKLLDVTRLHQLGWYHEISLEAGLASTYQWFLENQDRFRG
>1FE6_1|Chains A, B, C, D|TETRABRACHION|Staphylothermus marinus (2280)
GSIINETADDIVYRLTVIIDDRYESLKNLITLRADRLEMIINDNVSTILASG
>1MXR_1|Chains A, B|Ribonucleotide reductase R2|Escherichia coli (562)
AYTTFSQTKNDQLKEPMFFGQPVNVARYDQQKYDIFEKLIEKQLSFFWRPEEVDVSRDRIDYQALPEHEKHIFISNLKYQTLLDSIQGRSPNVALLPLISIPELETWVETWAFSETIHSRSYTHIIRNIVNDPSVVFDDIVTNEQIQKRAEGISSYYDELIEMTSYWHLLGEGTHTVNGKTVTVSLRELKKKLYLCLMSVNALEAIRFYVSFACSFAFAERELMEGNAKIIRLIARDEALHLTGTQHMLNLLRSGADDPEMAEIAEECKQECYDLFVQAAQQEKDWADYLFRDGSMIGLNKDILCQYVEYITNIRMQAVGLDLPFQTRSNPIPWINTWLVSDNVQVAPQEVEVSSYLVGQIDSEVDTDDLSNFQL
>7QZP_1|Chain A|Hypothetical RNA binding protein from Acinetobacter baumannii|Acinetobacter baumannii (470)
HMILKCILAFLLMVNEGWKMKILVRNLDRSVTEAEVLELFKAYGKVESCVVVTDKDTGKSKGFGFVEMPNPREAIKAIKGLNTLKVKGYGIRVKAAEE
>1FVK_1|Chains A, B|DISULFIDE BOND FORMATION PROTEIN|Escherichia coli (562)
AQYEDGKQYTTLEKPVAGAPQVLEFFSFFCPHCYQFEEVLHISDNVKKKLPEGVKMTKYHVNFMGGDLGKDLTQAWAVAMALGVEDKVTVPLFEGVQKTQTIRSASDIRDVFINAGIKGEEYDAAWNSFVVKSLVAQQEKAAADVQLRGVPAMFVNGKYQLNPQGMDTSNMDVFVQQYADTVKYLSEKK
